# Supplementary material for: The Impact of Coronavirus Information-Seeking Behavior on Dental Care Access: A Cross-Sectional Questionnaire-Based Study
Source: Int J Environ Res Public Health. 2021 Nov 17;18(22):12050. doi: 10.3390/ijerph182212050 (PMC8622317; doi:10.3390/ijerph182212050)
Supplement: Supplementary file 1 [file ijerph-18-12050-s001.zip]

Archive with 1 entries (1 files):
- ijerph-1419959-supplementary.pdf
